# Supplementary material for: Pseudomonas bijieensis Strain XL17 within the P. corrugata Subgroup Producing 2,4-Diacetylphloroglucinol and Lipopeptides Controls Bacterial Canker and Gray Mold Pathogens of Kiwifruit
Source: Microorganisms. 2022 Feb 12;10(2):425. doi: 10.3390/microorganisms10020425 (PMC8878242; doi:10.3390/microorganisms10020425)
Supplement: Supplementary file 1 [file microorganisms-10-00425-s001.zip]

Archive with 5 entries (3 files):
- microorganisms-1533627-supplementary/
- microorganisms-1533627-supplementary/Supplementary material/
- microorganisms-1533627-supplementary/Supplementary material/Figure S1.pdf
- microorganisms-1533627-supplementary/Supplementary material/Table S1 Pseudomonas corrugata subgroup dDDH.xlsx
- microorganisms-1533627-supplementary/Supplementary material/Table S2 Pseudomonas ogarae dDDH.xlsx
