# Supplementary material for: Pseudomonas bijieensis Strain XL17 within the P. corrugata Subgroup Producing 2,4-Diacetylphloroglucinol and Lipopeptides Controls Bacterial Canker and Gray Mold Pathogens of Kiwifruit
Source: Microorganisms. 2022 Feb 12;10(2):425. doi: 10.3390/microorganisms10020425 (PMC8878242; doi:10.3390/microorganisms10020425)
Supplement: Supplementary file 1 [file microorganisms-10-00425-s001.zip › microorganisms-1533627-supplementary/Supplementary material/Table S1 Pseudomonas corrugata subgroup dDDH.xlsx]

## Sheet: Pseudomonas corrugata subgroup
Table S1. Digital DNA-DNA hybridization (dDDH) values between genome pairs of strains within Pseudomonas corrugata subgroup
Genomospecies#	Species	Type strain or representive strain	Genome accession no.	dDDH (%)*
				DSM 16733	SJZ085	ICMP22404	SHC52	NCPPB 2445 = ATCC 29736	Pf153	7SR1	UFB2	SWRI17	Pf29Arp	NT0133	SWRI196	NFACC45	A214	SWRI102	Q2-87	11K1	DF41	36B7	2P24	L22-9	XL17	Pf275	DR133	St290	43MFCvi1.1	DSM 13194	SC5	PITR2	SWRI12	FW300 25_6	NFACC04-2	NFACC37-1	NFACC24-1	FW300-N2C3	MPBD7-1	FW305-28	PDM06	NFACC13-1	NFACC06-1	FW300-N2E2	NFACC16-2	S-1	F113	SWRI108	DSM 13647
genomospecies 1	Pseudomonas mediterranea	DSM 16733T = CFBP 5447T	LT629790.1	100	58	51.6	53	49.3	32.7	32.9	33.5	31.5	31.5	32	32.3	32.1	32.6	32	32.3	33.4	33	33.2	33.5	33.3	33.1	33.4	33.3	33.3	33.3	33.2	33.2	33.1	32.7	32.6	32.8	33.1	33.2	33.1	33.2	33.2	33.1	33.3	33.6	33.5	33.6	33.4	33.6	33.7	34
genomospecies 2	Pseudomonas sp. nov. 2	SJZ085	VIUI00000000.1	58	100	49.1	49.2	46.6	32.1	32.4	32.9	31.3	31.3	31.1	32	31.8	32	31.4	31.9	33	33.1	32.7	33.3	33.1	33.1	33.2	33.1	33.1	33.1	32.9	32.9	32.9	32.7	32.6	32.9	33.4	33.5	33.2	33.2	33.2	33.3	33.4	33.6	33.4	33.1	33	33.4	33.4	33.7
genomospecies 3	Pseudomonas sp. nov. 3	ICMP22404	VCNG00000000.1	51.6	49.1	100	58.7	55.2	32.3	32.5	33.3	31.2	31.3	31.5	32.5	32.1	32.5	31.7	32.1	33.4	32.8	33	33.4	33.1	33	33.2	33.1	33.1	33.2	33	32.9	32.9	32.4	32.4	32.7	33.3	33.3	33.1	33.3	33.3	33.1	33.2	33.5	33.5	33.7	33.4	33.6	33.5	33.7
genomospecies 4	Pseudomonas sp. nov. 4	SHC52	CBLV000000000.1	53	49.2	58.7	100	51.7	32.5	32.7	33.5	31.6	31.7	31.7	32.8	32.6	32.9	31.7	32.3	33.4	33.6	33.3	33.7	33.4	34	33.6	34.1	33.5	33.7	33.6	33.3	33.3	32.9	32.8	33	33.6	33.6	33.5	33.6	33.6	33.5	33.7	33.8	33.8	33.8	33.6	34	33.8	34.3
genomospecies 5	Pseudomonas corrugata	NCPPB 2445T = ATCC 29736T	LIGR00000000.1	49.3	46.6	55.2	51.7	100	31.6	32	32.7	30.6	30.7	31	31.8	31.7	31.8	31.1	31.4	32.8	32.4	32.4	32.9	32.6	32.6	32.7	32.7	32.7	32.7	32.5	32.3	32.4	31.9	31.9	32.2	32.7	32.7	32.4	32.6	32.6	32.6	32.8	32.8	32.9	33	32.7	32.9	33	33.1
genomospecies 6	Pseudomonas sp. nov. 6	Pf153	LHVL00000000.1	32.7	32.1	32.3	32.5	31.6	100	35.7	31.3	30.4	30.4	30	31.2	30.9	31	30.5	30.9	31.7	32	31.6	32.3	31.9	32	31.9	32	31.9	32	31.9	31.9	32.1	31.6	31.7	31.6	32.1	32.1	32	32.1	32.1	32.1	32	32.4	32.4	32.3	32	32.3	32.4	32.6
genomospecies 7	Pseudomonas sp. nov. 7	7SR1	LT707064.1	32.9	32.4	32.5	32.7	32	35.7	100	32.3	31.2	31.1	30.9	31.9	31.7	31.7	30.9	31.8	32.5	33	32.9	33	32.9	32.8	32.9	32.9	33	32.7	32.9	32.8	33	32.5	32.6	32.8	33.1	33.1	33.5	33.4	33.4	33.3	33.4	33.7	33.3	33.3	32.8	33.4	33.3	33.4
genomospecies 8	Pseudomonas sp. nov. 8	UFB2	CP011020.1	33.5	32.9	33.3	33.5	32.7	31.3	32.3	100	31.9	31.8	31.9	32.4	32	32.5	32.1	33.4	34.5	34.2	33.9	34.3	34.2	34	34.2	34.1	34.1	34.2	34.4	34.2	34.2	34.1	34.2	34.5	34.7	34.6	34.6	34.7	34.7	34.6	34.8	34.8	34.5	34.4	35.2	34.6	34.7	34.9
genomospecies 9	"Pseudomonas alvandae"	SWRI17T	CP077080.1	31.5	31.3	31.2	31.6	30.6	30.4	31.2	31.9	100	87.8	40	32	31.6	32	35.7	32.2	33.4	32.9	33.1	33.9	33.7	33.7	33.8	33.8	33.7	33.6	35	34.8	34.9	35	33.8	34.1	34.4	34.4	34.5	34.7	34.7	34.4	34.3	34.2	33.9	33.7	34.8	34.7	34.7	34.7
genomospecies 9	"Pseudomonas alvandae"	Pf29Arp	ANOR00000000.1	31.5	31.3	31.3	31.7	30.7	30.4	31.1	31.8	87.8	100	40.1	31.9	31.6	31.9	35.6	32.1	33.3	33	33.2	33.9	33.7	33.9	33.8	33.9	33.7	33.8	35.1	34.9	34.9	34.9	33.8	34	34.4	34.4	34.5	34.7	34.7	34.4	34.4	34.3	33.8	33.8	34.5	34.7	34.7	35
genomospecies 10	Pseudomonas sp. nov. 10	NT0133	JYHW00000000.1	32	31.1	31.5	31.7	31	30	30.9	31.9	40	40.1	100	31.7	31.6	31.9	34.9	32	33.2	33.2	33	34	34.1	33.9	34.1	34.1	34.1	33.9	35.4	35.4	35.3	35.6	33.9	34.1	34.6	34.6	35.1	35	35	34.8	34.5	34.2	33.9	33.7	34.6	35.1	35	35.2
genomospecies 11	"Pseudomonas tehranensis"	SWRI196T	JABWQV000000000.1	32.3	32	32.5	32.8	31.8	31.2	31.9	32.4	32	31.9	31.7	100	82.6	58.7	32.5	33.3	36.2	35.5	35.9	35	34.9	35	35.1	35	35.1	35.1	34.4	34.4	34.3	34.1	34.4	34.6	34.8	34.8	34.9	35.1	35.1	35	34.6	34.6	35.1	35	35	35.1	35.2	35.3
genomospecies 11	"Pseudomonas tehranensis"	NFACC45	FOPO00000000.1	32.1	31.8	32.1	32.6	31.7	30.9	31.7	32	31.6	31.6	31.6	82.6	100	58.5	32.3	32.8	35.9	35.2	35.7	34.9	34.6	34.6	34.8	34.7	34.7	34.7	34	33.9	34	33.8	34.1	34.2	34.8	34.8	34.7	34.9	34.9	34.7	34.4	34.6	35.2	35.1	34.7	34.8	34.8	35
genomospecies 12	Pseudomonas sp. nov. 12	A214	LT707062.1	32.6	32	32.5	32.9	31.8	31	31.7	32.5	32	31.9	31.9	58.7	58.5	100	32.5	33	36.6	35.6	35.4	35.4	35.5	35.5	35.5	35.6	35.5	35.7	34.9	34.6	34.7	34.4	34.3	34.4	34.9	34.9	35.1	35.4	35.5	35.1	34.8	34.7	35.2	34.9	35.6	35.6	35.6	35.7
genomospecies 31	"Pseudomonas marvdashtae"	SWRI102T	JABWQX000000000.2	32	31.4	31.7	31.7	31.1	30.5	30.9	32.1	35.7	35.6	34.9	32.5	32.3	32.5	100	32.8	34.1	33.9	33.9	34.6	34.6	34.5	34.6	34.7	34.6	34.5	35.5	35.4	35.6	35.4	34.3	34.5	34.8	34.8	35.4	35.4	35.4	35.1	34.8	34.8	34.4	34.1	35	35.3	35.6	35.7
genomospecies 13	Pseudomonas sp. nov. 13	Q2-87	AGBM00000000.1	32.3	31.9	32.1	32.3	31.4	30.9	31.8	33.4	32.2	32.1	32	33.3	32.8	33	32.8	100	35.7	37.2	37	35.8	35.8	35.6	35.9	35.9	35.8	35.7	35.5	35.3	35.3	35.5	35.7	36	36.1	36.1	36.5	36.5	36.5	36.2	36	35.9	36.9	36.3	36.7	36.3	36.5	36.5
genomospecies 14	Pseudomonas viciae	11K1T	CP035088.1	33.4	33	33.4	33.4	32.8	31.7	32.5	34.5	33.4	33.3	33.2	36.2	35.9	36.6	34.1	35.7	100	40.1	39.8	41.6	40.5	40.1	40.5	40.2	40.3	40.4	37.6	37.4	37.4	36.9	36.9	37.3	37.6	37.5	38	37.9	37.9	37.9	37.3	37.8	38.8	38.9	39	39.4	39.5	39.8
genomospecies 15	Pseudomonas sp. nov. 15	DF41	CP007410.1	33	33.1	32.8	33.6	32.4	32	33	34.2	32.9	33	33.2	35.5	35.2	35.6	33.9	37.2	40.1	100	62.4	38.3	38	38	38.1	38.3	37.9	38.1	37.2	36.8	37	36.2	38.4	38.7	38.6	38.7	38.8	38.9	38.9	38.9	38.4	39.2	40.3	40.1	37.9	38.4	39	38.8
genomospecies 16	Pseudomonas sp. nov. 16	36B7	MOBD00000000.1	33.2	32.7	33	33.3	32.4	31.6	32.9	33.9	33.1	33.2	33	35.9	35.7	35.4	33.9	37	39.8	62.4	100	38.3	38.1	38.1	38.2	38.2	38.1	38.1	37.1	37.1	37.1	36.8	39.7	40	39.5	39.4	40	40	40	40.3	39.4	40	40.6	40.3	38.2	38.7	38.9	38.9
genomospecies 17	Pseudomonas sp. nov. 17	2P24	CP025542.1	33.5	33.3	33.4	33.7	32.9	32.3	33	34.3	33.9	33.9	34	35	34.9	35.4	34.6	35.8	41.6	38.3	38.3	100	61.9	62.3	62.6	62.1	62.3	62.4	42.7	42.6	42.5	41.5	42	42.2	42.6	42.7	43.1	43.1	43.1	43.3	42.7	42.7	44.1	44.3	45.4	45.8	45.7	45.8
genomospecies 18	Pseudomonas bijieensis	L22-9T	CP048810.1	33.3	33.1	33.1	33.4	32.6	31.9	32.9	34.2	33.7	33.7	34.1	34.9	34.6	35.5	34.6	35.8	40.5	38	38.1	61.9	100	91.5	90.2	91.7	89.6	89.9	43.3	43.2	43.3	41.9	42.4	42.6	43	42.9	43.4	43.7	43.7	43.6	42.9	42.8	44.6	44.3	45.9	46	46.2	46.3
genomospecies 18	Pseudomonas bijieensis	XL17	JAJQKS000000000.1	33.1	33.1	33	34	32.6	32	32.8	34	33.7	33.9	33.9	35	34.6	35.5	34.5	35.6	40.1	38	38.1	62.3	91.5	100	91.4	91.8	90.2	90.5	43.6	43.2	43.4	41.9	42.4	42.7	42.9	42.9	43.4	43.7	43.7	43.7	43.1	42.9	44.3	44.3	45.6	45.9	46.2	46.5
genomospecies 18	Pseudomonas bijieensis	Pf275	CP031648.1	33.4	33.2	33.2	33.6	32.7	31.9	32.9	34.2	33.8	33.8	34.1	35.1	34.8	35.5	34.6	35.9	40.5	38.1	38.2	62.6	90.2	91.4	100	90.6	91.5	92.1	43.4	43.2	43.4	41.8	42.5	42.6	43.1	43.1	43.8	43.9	44	43.8	43.1	42.9	44.7	44.4	45.7	46.2	46.3	46.6
genomospecies 18	Pseudomonas bijieensis	DR133	CP048607.1	33.3	33.1	33.1	34.1	32.7	32	32.9	34.1	33.8	33.9	34.1	35	34.7	35.6	34.7	35.9	40.2	38.3	38.2	62.1	91.7	91.8	90.6	100	89.8	90	43.7	43.3	43.4	42	42.6	42.8	43.2	43.2	43.7	43.8	43.9	43.8	43.1	42.9	44.5	44.2	45.9	46	46.3	46.6
genomospecies 18	Pseudomonas bijieensis	St290	AP014703.1	33.3	33.1	33.1	33.5	32.7	31.9	33	34.1	33.7	33.7	34.1	35.1	34.7	35.5	34.6	35.8	40.3	37.9	38.1	62.3	89.6	90.2	91.5	89.8	100	92.6	43.4	43.3	43.4	41.8	42.5	42.7	43	43	44.1	44.2	44.3	44	43.2	42.8	44.8	44.2	45.8	46	46.6	46.4
genomospecies 18	Pseudomonas bijieensis	43MFCvi1.1	QGDM00000000.1	33.3	33.1	33.2	33.7	32.7	32	32.7	34.2	33.6	33.8	33.9	35.1	34.7	35.7	34.5	35.7	40.4	38.1	38.1	62.4	89.9	90.5	92.1	90	92.6	100	43.5	43.2	43.3	41.8	42.4	42.6	43	42.8	43.7	43.9	44	43.7	43.1	42.7	44.4	44.3	45.7	46.1	46.2	46.7
genomospecies 19	Pseudomonas thivervalensis	DSM 13194T = CFBP 11261T	LHVE00000000.1	33.2	32.9	33	33.6	32.5	31.9	32.9	34.4	35	35.1	35.4	34.4	34	34.9	35.5	35.5	37.6	37.2	37.1	42.7	43.3	43.6	43.4	43.7	43.4	43.5	100	89.5	88	50.8	46.8	47	47.5	47.4	48.6	48.8	48.8	48.5	47.7	47	43.7	43.6	44.9	46.7	46.8	47.4
genomospecies 19	Pseudomonas thivervalensis	SC5	CP022201.1	33.2	32.9	32.9	33.3	32.3	31.9	32.8	34.2	34.8	34.9	35.4	34.4	33.9	34.6	35.4	35.3	37.4	36.8	37.1	42.6	43.2	43.2	43.2	43.3	43.3	43.2	89.5	100	89.3	50.2	46.7	46.8	47.4	47.2	48	48.5	48.6	48.3	47.6	47	43.4	43.7	44.6	46.5	46.5	46.9
genomospecies 19	Pseudomonas thivervalensis	PITR2	LHVF00000000.1	33.1	32.9	32.9	33.3	32.4	32.1	33	34.2	34.9	34.9	35.3	34.3	34	34.7	35.6	35.3	37.4	37	37.1	42.5	43.3	43.4	43.4	43.4	43.4	43.3	88	89.3	100	50.3	46.5	46.8	47.3	47.2	48	48.2	48.3	48	47.5	46.9	43.6	43.4	44.7	46.3	46.7	47
genomospecies 30	"Pseudomonas zanjanensis"	SWRI12T	JABWRB000000000.2	32.7	32.7	32.4	32.9	31.9	31.6	32.5	34.1	35	34.9	35.6	34.1	33.8	34.4	35.4	35.5	36.9	36.2	36.8	41.5	41.9	41.9	41.8	42	41.8	41.8	50.8	50.2	50.3	100	44.7	45	45.1	45.2	45.9	46.2	46.2	45.9	44.8	45.5	42.8	42.2	44	45	45.5	46
genomospecies 20	Pseudomonas sp. nov. 20	FW300 25_6	SMCJ00000000.1	32.6	32.6	32.4	32.8	31.9	31.7	32.6	34.2	33.8	33.8	33.9	34.4	34.1	34.3	34.3	35.7	36.9	38.4	39.7	42	42.4	42.4	42.5	42.6	42.5	42.4	46.8	46.7	46.5	44.7	100	97.4	64.9	65	65	65.3	65.4	65.6	63.2	64.6	45.8	45.8	44	44.5	45	45.2
genomospecies 20	Pseudomonas sp. nov. 20	NFACC04-2	FPJC00000000.1	32.8	32.9	32.7	33	32.2	31.6	32.8	34.5	34.1	34	34.1	34.6	34.2	34.4	34.5	36	37.3	38.7	40	42.2	42.6	42.7	42.6	42.8	42.7	42.6	47	46.8	46.8	45	97.4	100	64.8	65	65.5	66	66.1	66.2	63.4	65	46.3	45.9	44.2	45.2	45.3	45.5
genomospecies 21	Pseudomonas sp. nov. 21	NFACC37-1	FMUZ00000000.1	33.1	33.4	33.3	33.6	32.7	32.1	33.1	34.7	34.4	34.4	34.6	34.8	34.8	34.9	34.8	36.1	37.6	38.6	39.5	42.6	43	42.9	43.1	43.2	43	43	47.5	47.4	47.3	45.1	64.9	64.8	100	95.8	69.2	70.2	70.3	68.4	67.7	66.3	46.6	46.9	44.2	45.8	45.7	46.3
genomospecies 21	Pseudomonas sp. nov. 21	NFACC24-1	FOVS00000000.1	33.2	33.5	33.3	33.6	32.7	32.1	33.1	34.6	34.4	34.4	34.6	34.8	34.8	34.9	34.8	36.1	37.5	38.7	39.4	42.7	42.9	42.9	43.1	43.2	43	42.8	47.4	47.2	47.2	45.2	65	65	95.8	100	69.4	70.2	70.3	68.6	67.9	66.3	46.5	46.9	44.3	45.6	45.8	46.3
genomospecies 22	Pseudomonas sp. nov. 22	FW300-N2C3	CP012831.1	33.1	33.2	33.1	33.5	32.4	32	33.5	34.6	34.5	34.5	35.1	34.9	34.7	35.1	35.4	36.5	38	38.8	40	43.1	43.4	43.4	43.8	43.7	44.1	43.7	48.6	48	48	45.9	65	65.5	69.2	69.4	100	93	93	81.1	68.1	67	47.9	47.1	45.3	46.2	46.8	46.5
genomospecies 22	Pseudomonas sp. nov. 22	MPBD7-1	PPRZ00000000.1	33.2	33.2	33.3	33.6	32.6	32.1	33.4	34.7	34.7	34.7	35	35.1	34.9	35.4	35.4	36.5	37.9	38.9	40	43.1	43.7	43.7	43.9	43.8	44.2	43.9	48.8	48.5	48.2	46.2	65.3	66	70.2	70.2	93	100	99.8	81.2	68.6	67.5	48.1	47.3	45.7	46.3	47.1	46.9
genomospecies 22	Pseudomonas sp. nov. 22	FW305-28	JACNDD000000000.1	33.2	33.2	33.3	33.6	32.6	32.1	33.4	34.7	34.7	34.7	35	35.1	34.9	35.5	35.4	36.5	37.9	38.9	40	43.1	43.7	43.7	44	43.9	44.3	44	48.8	48.6	48.3	46.2	65.4	66.1	70.3	70.3	93	99.8	100	81.3	68.6	67.5	48.1	47.3	45.8	46.4	47.1	46.9
genomospecies 22	Pseudomonas sp. nov. 22	PDM06	JACVAH000000000.1	33.1	33.3	33.1	33.5	32.6	32.1	33.3	34.6	34.4	34.4	34.8	35	34.7	35.1	35.1	36.2	37.9	38.9	40.3	43.3	43.6	43.7	43.8	43.8	44	43.7	48.5	48.3	48	45.9	65.6	66.2	68.4	68.6	81.1	81.2	81.3	100	67.6	67	48.2	47.1	45.4	46.3	47	46.7
genomospecies 23	Pseudomonas sp. nov. 23	NFACC13-1	FMXV00000000.1	33.3	33.4	33.2	33.7	32.8	32	33.4	34.8	34.3	34.4	34.5	34.6	34.4	34.8	34.8	36	37.3	38.4	39.4	42.7	42.9	43.1	43.1	43.1	43.2	43.1	47.7	47.6	47.5	44.8	63.2	63.4	67.7	67.9	68.1	68.6	68.6	67.6	100	72.5	46.9	47.3	44.4	45.7	45.7	45.9
genomospecies 23	Pseudomonas sp. nov. 23	NFACC06-1	FONJ00000000.1	33.6	33.6	33.5	33.8	32.8	32.4	33.7	34.8	34.2	34.3	34.2	34.6	34.6	34.7	34.8	35.9	37.8	39.2	40	42.7	42.8	42.9	42.9	42.9	42.8	42.7	47	47	46.9	45.5	64.6	65	66.3	66.3	67	67.5	67.5	67	72.5	100	46.5	46.5	44.9	45.3	45.6	45.8
genomospecies 24	Pseudomonas sp. nov. 24	FW300-N2E2	CP015225.1	33.5	33.4	33.5	33.8	32.9	32.4	33.3	34.5	33.9	33.8	33.9	35.1	35.2	35.2	34.4	36.9	38.8	40.3	40.6	44.1	44.6	44.3	44.7	44.5	44.8	44.4	43.7	43.4	43.6	42.8	45.8	46.3	46.6	46.5	47.9	48.1	48.1	48.2	46.9	46.5	100	72.8	50.5	51.8	52.5	52.8
genomospecies 24	Pseudomonas sp. nov. 24	NFACC16-2	FPIX00000000.1	33.6	33.1	33.7	33.8	33	32.3	33.3	34.4	33.7	33.8	33.7	35	35.1	34.9	34.1	36.3	38.9	40.1	40.3	44.3	44.3	44.3	44.4	44.2	44.2	44.3	43.6	43.7	43.4	42.2	45.8	45.9	46.9	46.9	47.1	47.3	47.3	47.1	47.3	46.5	72.8	100	50.4	51.7	51.5	52.6
genomospecies 25	Pseudomonas sp. nov. 25	S-1	CP045701.2	33.4	33	33.4	33.6	32.7	32	32.8	35.2	34.8	34.5	34.6	35	34.7	35.6	35	36.7	39	37.9	38.2	45.4	45.9	45.6	45.7	45.9	45.8	45.7	44.9	44.6	44.7	44	44	44.2	44.2	44.3	45.3	45.7	45.8	45.4	44.4	44.9	50.5	50.4	100	54.4	54.5	53.6
genomospecies 26	"Pseudomonas ogarae subsp. ogarae"	F113T	CP003150.1	33.6	33.4	33.6	34	32.9	32.3	33.4	34.6	34.7	34.7	35.1	35.1	34.8	35.6	35.3	36.3	39.4	38.4	38.7	45.8	46	45.9	46.2	46	46	46.1	46.7	46.5	46.3	45	44.5	45.2	45.8	45.6	46.2	46.3	46.4	46.3	45.7	45.3	51.8	51.7	54.4	100	73.7	64.5
genomospecies 26	"Pseudomonas ogarae subsp. zarinae"	SWRI108T	CP077086.1	33.7	33.4	33.5	33.8	33	32.4	33.3	34.7	34.7	34.7	35	35.2	34.8	35.6	35.6	36.5	39.5	39	38.9	45.7	46.2	46.2	46.3	46.3	46.6	46.2	46.8	46.5	46.7	45.5	45	45.3	45.7	45.8	46.8	47.1	47.1	47	45.7	45.6	52.5	51.5	54.5	73.7	100	66.4
genomospecies 27	Pseudomonas kilonensis	DSM 13647T	LHVH00000000.1	34	33.7	33.7	34.3	33.1	32.6	33.4	34.9	34.7	35	35.2	35.3	35	35.7	35.7	36.5	39.8	38.8	38.9	45.8	46.3	46.5	46.6	46.6	46.4	46.7	47.4	46.9	47	46	45.2	45.5	46.3	46.3	46.5	46.9	46.9	46.7	45.9	45.8	52.8	52.6	53.6	64.5	66.4	100
genomospecies 28	Pseudomonas sp. nov. 28	Root401	LMDO00000000.1	33.4	33.2	33.4	33.8	32.9	32.2	33	35.2	34.6	34.7	34.9	35.2	34.9	35.8	35.4	36.8	39.3	38.1	38.8	46.4	46.7	46.7	46.9	46.7	46.8	46.9	46.4	46.2	46.3	44.8	44.7	45.1	45.2	45.1	46.5	46.9	46.9	46.4	45.5	46.1	55.5	55.3	55.4	63.2	64	60.9
genomospecies 29	Pseudomonas brassicacearum	CCUG 51508T = JCM 11938T	VZPJ00000000.1	33.4	33.3	33.5	34.2	33	32.3	33.1	35	34.6	34.6	34.6	35.1	34.7	35.6	35.2	36.5	39.4	38.6	38.6	46	46.5	46.8	46.7	47.1	46.7	46.8	46.3	46	45.9	44.6	44.4	44.8	45.7	45.7	46.1	46.4	46.4	46.2	45.8	45.2	55.4	55.8	56.9	60.5	60.5	59
* dDDH values between genome pairs were calculated using the Genome-to-Genome Distance Calculator (http://ggdc.dsmz.de/distcalc2.php) with the Formula 2. Background of dDDH values >79.0 in red and 70.0‒78.9 in pink
# The order of genomospecies follows the order of the species-level clusters identified by Garrido-Sanz et al. (2021)
[truncated: 2 more columns]
