# Supplementary material for: Pseudomonas bijieensis Strain XL17 within the P. corrugata Subgroup Producing 2,4-Diacetylphloroglucinol and Lipopeptides Controls Bacterial Canker and Gray Mold Pathogens of Kiwifruit
Source: Microorganisms. 2022 Feb 12;10(2):425. doi: 10.3390/microorganisms10020425 (PMC8878242; doi:10.3390/microorganisms10020425)
Supplement: Supplementary file 1 [file microorganisms-10-00425-s001.zip › microorganisms-1533627-supplementary/Supplementary material/Table S2 Pseudomonas ogarae dDDH.xlsx]

## Sheet: Sheet1
Table S2. Digital DNA-DNA hybridization (dDDH) values between genome pairs of strains belonging to "Pseudomonas ogarae"
"Pseudomonas ogarae" subspecies	Strain	phl operon	Genome accession no.	dDDH (%)*
				F113	FR1	RDP1	SWRI108	Ep R1	Ea RS28	ACN7	ACN4	1855-344
"Pseudomonas ogarae subsp. ogarae"	F113T	phl +	CP003150.1	100	100	94.3	73.7	73.2	73.4	73.6	73	75.6
"Pseudomonas ogarae subsp. ogarae"	FR1	phl +	CP025738.1	100	100	94.4	73.9	73.4	73.6	73.7	73.2	75.8
"Pseudomonas ogarae subsp. ogarae"	RDP1	phl +	JAFEHD000000000.1	94.3	94.4	100	73.5	73.9	73.5	73.7	73.9	75.7
"Pseudomonas ogarae subsp. zarinae"	SWRI108T	phl -	CP077086.1	73.7	73.9	73.5	100	92.1	91.1	92.4	91.8	83.5
"Pseudomonas ogarae subsp. zarinae"	Ep R1	phl -	MWTQ00000000.1	73.2	73.4	73.9	92.1	100	98.6	93.7	93.9	82.9
"Pseudomonas ogarae subsp. zarinae"	Ea RS28	phl -	MWTP00000000.1	73.4	73.6	73.5	91.1	98.6	100	92.6	93.4	83
"Pseudomonas ogarae subsp. zarinae"	ACN7	phl -	MRCR00000000.1	73.6	73.7	73.7	92.4	93.7	92.6	100	93.7	83.5
"Pseudomonas ogarae subsp. zarinae"	ACN4	phl -	MRCO00000000.1	73	73.2	73.9	91.8	93.9	93.4	93.7	100	83
"Pseudomonas ogarae subsp. zarinae"	1855-344	phl -	JZXC00000000.1	75.6	75.8	75.7	83.5	82.9	83	83.5	83	100
* dDDH values between genome pairs were calculated using the Genome-to-Genome Distance Calculator (http://ggdc.dsmz.de/distcalc2.php) with the Formula 2. Background of dDDH values >79.0 in red and 70.0‒78.9 in pink
